# Supplementary material for: Liquid-Metal Core–Shell Particles Coated with Folate and Phospholipids for Targeted Drug Delivery and Photothermal Treatment of Cancer Cells
Source: Nanomaterials (Basel). 2023 Jul 6;13(13):2017. doi: 10.3390/nano13132017 (PMC10343683; doi:10.3390/nano13132017)
Supplement: Supplementary file 1 [file nanomaterials-13-02017-s001.zip]

Archive with 1 entries (1 files):
- nanomaterials-2411762-supplementary.docx
